# Supplementary material for: Anacardic acid, a histone acetyltransferase inhibitor, modulates LPS-induced IL-8 expression in a human alveolar epithelial cell line A549
Source: F1000Res. 2013 Mar 6;2:78. [Version 1] doi: 10.12688/f1000research.2-78.v1 (PMC3931454; doi:10.12688/f1000research.2-78.v1)
Supplement: Raw data for figures 1-7: Anacardic acid, a histone acetyltransferase inhibitor, modulates LPS-induced IL-8 expression in a human alveolar epithelial cell line A549. — Figure 1: The dose- and time- dependent IL-8 release from A549 cells in vitro. Figure 2: Time course analysis of LPS-mediated IL-8 gene expression in A549 cells in vitro. Figure 3: Time course analysis of LPS-induced histone H4 acetylation at the promoter region of the IL-8 gene in A549 cells in vitro . Figure 4: Effect of TSA on LPS-stimulated IL-8 release from A549 cells in vitro. Figure 5: Time course analysis of TSA on LPS-stimulated IL-8 gene activation from A549 cells in vitro. Figure 6: Effect of anacardic acid on LPS-stimulated IL-8 release from A549 cells in vitro. Figure 7: Time course analysis of anacardic acid on LPS-stimulated IL-8 gene activation in A549 cells in vitro. [file f1000research-2-871-s0000.tgz]

Archive with 1 entries (1 files):
- Yasutake_et_al2012F1000_data_edited.xlsx
