# Supplementary material for: Anacardic acid, a histone acetyltransferase inhibitor, modulates LPS-induced IL-8 expression in a human alveolar epithelial cell line A549
Source: F1000Res. 2013 Mar 6;2:78. [Version 1] doi: 10.12688/f1000research.2-78.v1 (PMC3931454; doi:10.12688/f1000research.2-78.v1)
Supplement: Raw data for figures 1-7: Anacardic acid, a histone acetyltransferase inhibitor, modulates LPS-induced IL-8 expression in a human alveolar epithelial cell line A549. — Figure 1: The dose- and time- dependent IL-8 release from A549 cells in vitro. Figure 2: Time course analysis of LPS-mediated IL-8 gene expression in A549 cells in vitro. Figure 3: Time course analysis of LPS-induced histone H4 acetylation at the promoter region of the IL-8 gene in A549 cells in vitro . Figure 4: Effect of TSA on LPS-stimulated IL-8 release from A549 cells in vitro. Figure 5: Time course analysis of TSA on LPS-stimulated IL-8 gene activation from A549 cells in vitro. Figure 6: Effect of anacardic acid on LPS-stimulated IL-8 release from A549 cells in vitro. Figure 7: Time course analysis of anacardic acid on LPS-stimulated IL-8 gene activation in A549 cells in vitro. [file f1000research-2-871-s0000.tgz › Yasutake_et_al2012F1000_data_edited.xlsx]

## Sheet: fig1
Figure 1. The dose- and time- dependent IL-8 release from A549 cells in vitro.
average
	12hr	24hr	48hr
0ug/ml	536.25	838.75	2467.67
10ug/ml	2475	5735	11362.3
50ug/ml	2720.83	6976.25	13809
100ug/ml	2995.83	7033.75	15060.7
200ug/ml	3009.58	7097.5	14922.3
SEM
	12hr	24hr	48hr
0ug/ml	31.2574	36.9395	63.6723
10ug/ml	43.8484	181.968	509.367
50ug/ml	66.7413	151.882	443.441
100ug/ml	22.7862	79.2511	538.671
200ug/ml	36.7699	136.908	202.674
LPS stimulatede 12hr
LPS	average	SEM	n=1	n=2	n=3	n=4
0ug/ml	536.25	31.2574	450	573.333	590	531.667
10ug/ml	2475	43.8484	2445	2446.67	2405	2603.33
50ug/ml	2720.83	66.7413	2570	2656.67	2786.67	2870
100ug/ml	2995.83	22.7862	3041.67	2958.33	2955	3028.33
200ug/ml	3009.58	36.7699	3103.33	2988.33	2926.67	3020
LPS stimulatede 24hr
LPS	average	SEM	n=1	n=2	n=3	n=4
0ug/ml	838.75	36.9395	750	846.667	930	828.333
10ug/ml	5735	181.968	6115	5930	5290	5605
50ug/ml	6976.25	151.882	6825	7115	7325	6640
100ug/ml	7033.75	79.2511	7225	7100	6880	6930
200ug/ml	7097.5	136.908	7485	6840	7030	7035
LPS stimulatede 48hr
LPS	average	SEM	n=1	n=2	n=3	n=4
0ug/ml	2467.67	63.6723	2606	2297.67	2491	2476
10ug/ml	11362.3	509.367	10357.3	11337.3	10990.7	12764
50ug/ml	13809	443.441	13570.7	15117.3	13370.7	13177.3
100ug/ml	15060.7	538.671	13917.3	16190.7	14397.3	15737.3
200ug/ml	14922.3	202.674	14790.7	15117.3	14424	15357.3

## Sheet: fig2
Figure 2. Time course analysis of LPS-mediated IL-8 gene expression in A549 cells in vitro.
IL-8/GAPDH
	average	SEM	n=1	n=2	n=3	n=4
0hr	0.381974	0.0592267	0.261043	0.506963	0.303008	0.456883
0.5hr	0.545206	0.0314672	0.47944	0.533023	0.630928	0.537431
1hr	1.25563	0.100229	1.32804	1.21846	1.47604	1
2hr	2.30484	0.103041	2.04569	2.35027	2.54464	2.27875
4hr	0.545234	0.0256347	0.480257	0.593539	0.529166	0.577976
8hr	1.2801	0.0318286	1.20465	1.33255	1.25007	1.33313

## Sheet: fig3
Figure 3. Time course analysis of LPS-induced histone H4 acetylation at the promoter region of the IL-8 gene in A549 cells in vitro .
IL-8/%input	average	SEM	n=1	n=2	n=3	n=4
0hr	5.79291	1.2241	7.32249	8.25703	4.68902	2.9031
15min	7.03139	1.18357	8.35753	9.62243	5.64972	4.49587
30min	10.7018	1.46246	13.1914	12.5924	6.73692	10.2864
1hr	15.6677	1.31424	18.7807	13.0013	16.8275	14.0612
3hr	11.2343	1.47649	8.89233	9.2518	11.4736	15.3194

## Sheet: fig4
Figure 4. Effect of TSA on LPS-stimulated IL-8 release from A549 cells in vitro.
	LPS	TSA	average	SEM	n=1	n=2	n=3	n=4
1	(-)	(-)	1626.38	13.5976	1654.3	1627.63	1634.3	1589.3
2	(-)	10nM	1741.38	19.4529	1769.3	1727.63	1692.63	1775.97
3	(+)	(-)	4930.4	170.3	4452.9	4977.9	5032.9	5257.9
4	(+)	1nM	5980.4	146.75	6167.9	5542.9	6122.9	6087.9
5	(+)	10nM	7364.15	122.99	7462.9	7102.9	7232.9	7657.9
6	(+)	100nM	5726.65	197.182	5282.9	6117.9	5512.9	5992.9
7	(+)	1000nM	6309.15	254.807	5857.9	6007.9	6367.9	7002.9

## Sheet: fig5
Figure 5. Time course analysis of TSA on LPS-stimulated IL-8 gene activation from A549 cells in vitro.
average
	LPS	TSA+LPS
0hr	0.571498	0
0.5hr	0.540743	0.623816
1hr	0.835835	1.31741
2hr	2.14737	2.38063
4hr	1.15583	1.49174
8hr	2.43791	1.85393
SEM
	LPS	TSA+LPS
0hr	0.0421102	0
0.5hr	0.056482	0.0164238
1hr	0.126226	0.115944
2hr	0.118225	0.131897
4hr	0.0829964	0.0725086
8hr	0.0788104	0.103902
LPS
	average	SEM	n=1	n=2	n=3	n=4
0hr	0.571498	0.0421102	0.455498	0.567315	0.614508	0.648672
0.5hr	0.540743	0.056482	0.500472	0.522895	0.701434	0.438173
1hr	0.835835	0.126226	1.07113	0.777379	0.989057	0.505777
2hr	2.14737	0.118225	1.94794	2.47095	1.99715	2.17345
4hr	1.15583	0.0829964	1.36286	1.15471	1.14932	0.956444
8hr	2.43791	0.0788104	2.62898	2.26202	2.48937	2.37128
TSA+LPS
	average	SEM	n=1	n=2	n=3	n=4
0hr
0.5hr	0.623816	0.0164238	0.621533	0.636865	0.657186	0.579682
1hr	1.31741	0.115944	1.29919	1.40644	1.55638	1.00765
2hr	2.38063	0.131897	2.61085	2.18262	2.12365	2.60538
4hr	1.49174	0.0725086	1.27779	1.58698	1.52662	1.57557
8hr	1.85393	0.103902	1.56092	2.0375	1.9534	1.86389

## Sheet: fig6
Figure 6. Effect of anacardic acid on LPS-stimulated IL-8 release from A549 cells in vitro.
	LPS	ANA	DMSO	average	SEM	n=1	n=2	n=3	n=4
1	(-)	(-)	(-)	3406.92	46.33	3490.67	3477.33	3360.67	3299
2	(-)	(-)	(+)	3303.58	96.8327	3459	3417.33	3309	3029
3	(-)	100uM	(-)	2736.5	34.544	2805.67	2762.33	2735.67	2642.33
4	(+)	(-)	(-)	10814.3	235.268	11482.7	10516	10456	10802.7
5	(+)	ana 10uM	(+)	9871	432.472	9116	9436	9842.67	11089.3
6	(+)	ana 50uM	(+)	4879.33	198.485	5289.33	4522.67	5149.33	4556
7	(+)	ana 100uM	(+)	1032.67	32.4893	942.667	1056	1036	1096

## Sheet: fig7
Figure 7. Time course analysis of anacardic acid on LPS-stimulated IL-8 gene activation in A549 cells in vitro.
average
	LPS	ANA+LPS
0hr	0.571498	0
0.5hr	0.540743	0.1726
1hr	0.835835	0.219663
2hr	2.14737	0.411876
4hr	1.15583	0.728379
8hr	2.43791	1.6479
SEM
	LPS	ANA+LPS
0hr	0.0421102	0
0.5hr	0.056482	0.00794161
1hr	0.126226	0.0236001
2hr	0.118225	0.0160953
4hr	0.0829964	0.0429711
8hr	0.0788104	0.106549
LPS
	average	SEM	n=1	n=2	n=3	n=4
0hr	0.571498	0.0421102	0.455498	0.567315	0.614508	0.648672
0.5hr	0.540743	0.056482	0.500472	0.522895	0.701434	0.438173
1hr	0.835835	0.126226	1.07113	0.777379	0.989057	0.505777
2hr	2.14737	0.118225	1.94794	2.47095	1.99715	2.17345
4hr	1.15583	0.0829964	1.36286	1.15471	1.14932	0.956444
8hr	2.43791	0.0788104	2.62898	2.26202	2.48937	2.37128
ANA+LPS
	average	SEM	n=1	n=2	n=3	n=4
0hr	0	0	0	0	0	0
0.5hr	0.1726	0.00794161	0.153994	0.165906	0.180463	0.190035
1hr	0.219663	0.0236001	0.237672	0.245561	0.149106	0.246314
2hr	0.411876	0.0160953	0.395521	0.404645	0.388238	0.459101
4hr	0.728379	0.0429711	0.847983	0.709761	0.712581	0.643191
8hr	1.6479	0.106549	1.42695	1.51127	1.77766	1.87573
